# Supplementary material for: Calcifying vascular smooth muscle cells and osteoblasts: independent cell types exhibiting extracellular matrix and biomineralization-related mimicries
Source: BMC Genomics. 2014 Nov 7;15(1):965. doi: 10.1186/1471-2164-15-965 (PMC4247655; doi:10.1186/1471-2164-15-965)
Supplement: Supplementary file 2 — Additional file 2: Table S1: Number of probes differentially expressed in C-VSMCs and osteoblasts. Differential expression was calculated independently for both cell types and relative to their initial time point, day 0. The 4782 probes regulated were divided in three categories, identical or opposite regulation in the two cell types and cell-specific regulation. Only significantly regulated probes (q < 0.001) were considered. (XLSX 21 KB) [file 12864_2014_6696_MOESM2_ESM.xlsx]

## Sheet: Supplementary Table 1
Supplementary Table 1. Number of probes differentially expressed in C-VSMCs and osteoblasts.
Regulation d2-25 vs. d0	probe #
In osteoblasts & C-VSMC	4782
In osteoblasts	3144
In C-VSMC	3721
Identical regulation	1968
Up in osteoblasts & C-VSMC	978
Down in osteoblasts & C-VSMC	990
Opposite regulation	150
Up in osteoblasts & down in C-VSMC	62
Down in osteoblasts & up in C-VSMC	88
Cell specific regulation	2699
In osteoblasts only	1061
In C-VSMC only	1638
