# Supplementary material for: Calcifying vascular smooth muscle cells and osteoblasts: independent cell types exhibiting extracellular matrix and biomineralization-related mimicries
Source: BMC Genomics. 2014 Nov 7;15(1):965. doi: 10.1186/1471-2164-15-965 (PMC4247655; doi:10.1186/1471-2164-15-965)
Supplement: Supplementary file 4 — Additional file 4: Table S2: List of extracellular region probe/genes present in cluster 1 and 2 of C-VSMCs/osteoblasts, C-VSMCs only and osteoblasts only. (XLSX 59 KB) [file 12864_2014_6696_MOESM4_ESM.xlsx]

## Sheet: Supplementary Table 2
Supplementary Table 2. Extracellular region genes from cluster 1 and 2 (A) overlapping in C-VSMCs and osteoblasts, (B) C-VSMC-specific and (C) osteoblast-specific.
A	#	Probe ID	#	Gene Symbol		B	#	Probe ID	#	Gene Symbol		C	#	Probe ID	#	Gene Symbol
	1	ILMN_1780170	1	APOD			1	ILMN_1745607	1	A2M			1	ILMN_1736178	1	AEBP1
	2	ILMN_1685433	2	COL8A1			2	ILMN_1803686	2	ADA			2	ILMN_2166696	2	ANGPTL5
	3	ILMN_2402392		COL8A1			3	ILMN_1740900	3	BMP4			3	ILMN_1664024	3	APOB
	4	ILMN_1674050		COL8A2			4	ILMN_1718866	4	C5orf46			4	ILMN_2380237	4	C1QTNF1
	5	ILMN_2102330		COL8A2			5	ILMN_1688242	5	C6			5	ILMN_1677198	5	C1R
	6	ILMN_1768227	3	DCN			6	ILMN_1687848	6	C7			6	ILMN_1764109		C1R
	7	ILMN_1672536	4	FBLN1			7	ILMN_1715662	7	CCDC80			7	ILMN_1746819	6	C5
	8	ILMN_1700541		FBLN1			8	ILMN_1653028	8	COL4A1			8	ILMN_1783593	7	CCL13
	9	ILMN_1722713		FBLN1			9	ILMN_1724994		COL4A2			9	ILMN_1740015	8	CD14
	10	ILMN_2207504	5	LEP			10	ILMN_1680624	9	CREG1			10	ILMN_1705442	9	CMTM3
	11	ILMN_2207505		LEP			11	ILMN_1790689	10	CRISPLD2			11	ILMN_1710124	10	CMTM8
	12	ILMN_1651958	6	MGP			12	ILMN_2115125	11	CTGF			12	ILMN_1672776	11	COL10A1
	13	ILMN_2071809		MGP			13	ILMN_1815673	12	DKK3			13	ILMN_2392803	12	COL11A1
	14	ILMN_1790761	7	POSTN			14	ILMN_2398159		DKK3			14	ILMN_1733756	13	COL12A1
	15	ILMN_2196328		POSTN			15	ILMN_1735877	13	EFEMP1			15	ILMN_1751161	14	COL7A1
	16	ILMN_1708934	8	ADM			16	ILMN_1773125	14	ENTPD1			16	ILMN_2246563	15	COL8A1
	17	ILMN_1760727	9	ANG			17	ILMN_1789639	15	FMOD			17	ILMN_1773337	16	DKK1
	18	ILMN_1677723	10	ANGPT1			18	ILMN_1734653	16	FNDC1			18	ILMN_1746763	17	ECM2
	19	ILMN_2086890		ANGPT1			19	ILMN_2163873		FNDC1			19	ILMN_1699022	18	ENDOD1
	20	ILMN_1707727	11	ANGPTL4			20	ILMN_1730670	17	FSTL3			20	ILMN_1742866	19	F2R
	21	ILMN_1740938	12	APOE			21	ILMN_1752965	18	GREM1			21	ILMN_1777261	20	FAM3C
	22	ILMN_1744487	13	C1QTNF5			22	ILMN_2124585		GREM1			22	ILMN_1774602	21	FBLN2
	23	ILMN_1781626	14	C1S			23	ILMN_1702168	19	HSD17B12			23	ILMN_2390919		FBLN2
	24	ILMN_2396444	15	CD14			24	ILMN_2242900	20	IL1RL1			24	ILMN_1716246	22	FRZB
	25	ILMN_1777190	16	CFD			25	ILMN_2313672		IL1RL1			25	ILMN_1699867	23	IGF2
	26	ILMN_1657803	17	CFH			26	ILMN_2165993	21	ITLN1			26	ILMN_2413956		IGF2
	27	ILMN_1810910		CFH			27	ILMN_2118129	22	ITLN2			27	ILMN_1772869	24	ISM1
	28	ILMN_2412192		CFH			28	ILMN_2167805	23	LUM			28	ILMN_1676265	25	LEPR
	29	ILMN_1789507	18	COL11A1			29	ILMN_1679391	24	MAMDC2			29	ILMN_1696391		LEPR
	30	ILMN_1677636	19	COMP			30	ILMN_1790052	25	MMP23A			30	ILMN_1731966		LEPR
	31	ILMN_1800354	20	CST3			31	ILMN_2193325	26	MMP23B			31	ILMN_2234956		LEPR
	32	ILMN_1725090	21	CTHRC1			32	ILMN_1685608	27	NPTX2			32	ILMN_2330570		LEPR
	33	ILMN_2117508		CTHRC1			33	ILMN_2113535	28	PCYOX1			33	ILMN_1657968	26	MAP2K2
	34	ILMN_1674038	22	CTSD			34	ILMN_1801077	29	PLIN2			34	ILMN_1685403	27	MMP7
	35	ILMN_1758895	23	CTSK			35	ILMN_2138765		PLIN2			35	ILMN_2192072		MMP7
	36	ILMN_1683194	24	DCN			36	ILMN_1773389	30	PLTP			36	ILMN_1761425	28	OLFML2A
	37	ILMN_2347145		DCN			37	ILMN_1781791	31	PRRG1			37	ILMN_1765557		OLFML2B
	38	ILMN_1708107	25	DPT			38	ILMN_1797776	32	PRSS23			38	ILMN_1767934	29	PCSK5
	39	ILMN_2228938	26	ECM2			39	ILMN_1764754	33	RAMP1			39	ILMN_1680339	30	PDGFRL
	40	ILMN_1664176	27	FBLN5			40	ILMN_1810844	34	RARRES2			40	ILMN_2092077	31	PIP
	41	ILMN_2223941		FBLN5			41	ILMN_1681983	35	RSPO3			41	ILMN_1742330	32	PLXNB1
	42	ILMN_1670899	28	FBN2			42	ILMN_1759910	36	SERPINA5			42	ILMN_1714158	33	PON2
	43	ILMN_1768260	29	GAS6			43	ILMN_1810172	37	SFRP4			43	ILMN_2354381		PON2
	44	ILMN_1779558		GAS6			44	ILMN_2218208	38	SPARCL1			44	ILMN_2395156	34	PRELP
	45	ILMN_1784749		GAS6			45	ILMN_1800739	39	SPINT2			45	ILMN_1776602	35	RNASE4
	46	ILMN_1789502	30	GPC4			46	ILMN_1760347	40	SRGN			46	ILMN_2408572		RNASE4
	47	ILMN_1726666	31	GPX3			47	ILMN_2169152		SRGN			47	ILMN_2149164	36	SFRP1
	48	ILMN_1801043	32	GSN			48	ILMN_1686116	41	THBS1			48	ILMN_1756501	37	ST6GAL1
	49	ILMN_1676563	33	HTRA1			49	ILMN_1676663	42	TNFRSF11B			49	ILMN_1662619	38	TFPI
	50	ILMN_1725193	34	IGFBP2			50	ILMN_1713499	43	WISP1			50	ILMN_1707124		TFPI
	51	ILMN_1788019	35	LAMA2									51	ILMN_1784287	39	TGFBR3
	52	ILMN_2339266		LAMA2									52	ILMN_1726981	40	VEGFB
	53	ILMN_1790529	36	LUM									53	ILMN_1709434	41	VIT
	54	ILMN_1766914	37	MFAP4									54	ILMN_2111255		VIT
	55	ILMN_1756071	38	MFGE8									55	ILMN_1812461	42	WISP2
	56	ILMN_1727532	39	OLFML3
	57	ILMN_1749846	40	OMD
	58	ILMN_1803094	41	PDGFD
	59	ILMN_2376859		PDGFD
	60	ILMN_2058795	42	PGCP
	61	ILMN_1790859	43	PLAC9
	62	ILMN_1770800	44	PODN
	63	ILMN_1671928	45	PROS1
	64	ILMN_1664464	46	PTGDS
	65	ILMN_1813753	47	PTN
	66	ILMN_2304512	48	SAA1
	67	ILMN_1767470	49	SCPEP1
	68	ILMN_1785071	50	SEPP1
	69	ILMN_1788874	51	SERPINA3
	70	ILMN_2141482	52	SERPINF1
	71	ILMN_1670305	53	SERPING1
	72	ILMN_1796349	54	SMPDL3A
	73	ILMN_1795251	55	SPARCL1
	74	ILMN_1676213	56	SRPX2
	75	ILMN_2112638	57	SVEP1
	76	ILMN_1663399	58	TIMP4
