# Supplementary material for: Calcifying vascular smooth muscle cells and osteoblasts: independent cell types exhibiting extracellular matrix and biomineralization-related mimicries
Source: BMC Genomics. 2014 Nov 7;15(1):965. doi: 10.1186/1471-2164-15-965 (PMC4247655; doi:10.1186/1471-2164-15-965)
Supplement: Supplementary file 5 — Additional file 5: Table S3: List of ECM probe/genes differentially expressed and identically regulated in C-VSMCs and osteoblasts. (XLSX 64 KB) [file 12864_2014_6696_MOESM5_ESM.xlsx]

## Sheet: Supplementary Table 3
Supplementary Table 3.				(A) Differentially expressed ECM probes/genes.
				(B) Differentially expressed ECM probes/genes identically modulated in C-VSMCs and osteoblasts.
A	#	Probe ID	#	Gene Symbol	A	#	Probe ID	#	Gene Symbol		B	#	Probe ID	#	Gene Symbol
	1	ILMN_1673639	1	ABI3BP		81	ILMN_2094106		HSD17B12			1	ILMN_1673566	1	ADAMTS1
	2	ILMN_1673566	2	ADAMTS1		82	ILMN_2359287	60	ITGA6			2	ILMN_1767362	2	ADAMTS6
	3	ILMN_1681886	3	ADAMTS5		83	ILMN_1696434	61	LAMA1			3	ILMN_1687035	3	ADAMTSL4
	4	ILMN_1767362	4	ADAMTS6		84	ILMN_1788019	62	LAMA2			4	ILMN_1762294		ADAMTSL4
	5	ILMN_1727084	5	ADAMTSL1		85	ILMN_2339266		LAMA2			5	ILMN_1696974	4	ANG
	6	ILMN_1687035	6	ADAMTSL4		86	ILMN_2406035	63	LAMA3			6	ILMN_1760727		ANG
	7	ILMN_1762294		ADAMTSL4		87	ILMN_1795442	64	LAMA4			7	ILMN_1707727	5	ANGPTL4
	8	ILMN_1696974	7	ANG		88	ILMN_2140059		LAMA4			8	ILMN_1711899	6	ANXA2
	9	ILMN_1760727		ANG		89	ILMN_1773567	65	LAMA5			9	ILMN_1740900	7	BMP4
	10	ILMN_1707727	8	ANGPTL4		90	ILMN_1658709	66	LAMB1			10	ILMN_1789507	8	COL11A1
	11	ILMN_1711899	9	ANXA2		91	ILMN_1664294	67	LEPRE1			11	ILMN_1733756	9	COL12A1
	12	ILMN_1755937		ANXA2		92	ILMN_1723978	68	LGALS1			12	ILMN_1768940	10	COL15A1
	13	ILMN_2206746	10	BGN		93	ILMN_1772239	69	LOC400406			13	ILMN_1684554	11	COL16A1
	14	ILMN_1740900	11	BMP4		94	ILMN_1740675	70	LOC649366			14	ILMN_1685433	12	COL8A1
	15	ILMN_1689176	12	C4orf31		95	ILMN_1695880	71	LOX			15	ILMN_2246563		COL8A1
	16	ILMN_1715662	13	CCDC80		96	ILMN_1734950	72	LOXL1			16	ILMN_2402392		COL8A1
	17	ILMN_1803338		CCDC80		97	ILMN_1786444	73	LPL			17	ILMN_1674050	13	COL8A2
	18	ILMN_1672776	14	COL10A1		98	ILMN_1790529	74	LUM			18	ILMN_2102330		COL8A2
	19	ILMN_1789507	15	COL11A1		99	ILMN_2167805		LUM			19	ILMN_1677636	14	COMP
	20	ILMN_2392803		COL11A1		100	ILMN_1679391	75	MAMDC2			20	ILMN_1665235	15	CRTAP
	21	ILMN_1733756	16	COL12A1		101	ILMN_1694840	76	MATN2			21	ILMN_2115125	16	CTGF
	22	ILMN_2311052	17	COL13A1		102	ILMN_1663171	77	MATN3			22	ILMN_1725090	17	CTHRC1
	23	ILMN_2370624		COL13A1		103	ILMN_1766914	78	MFAP4			23	ILMN_2117508		CTHRC1
	24	ILMN_1768940	18	COL15A1		104	ILMN_1733415	79	MFAP5			24	ILMN_1683194	18	DCN
	25	ILMN_1684554	19	COL16A1		105	ILMN_1651958	80	MGP			25	ILMN_1768227		DCN
	26	ILMN_1806733	20	COL18A1		106	ILMN_2071809		MGP			26	ILMN_2347145		DCN
	27	ILMN_1784532	21	COL22A1		107	ILMN_1726448	81	MMP1			27	ILMN_1708107	19	DPT
	28	ILMN_1653028	22	COL4A1		108	ILMN_1741847	82	MMP10			28	ILMN_1746763	20	ECM2
	29	ILMN_1724994	23	COL4A2		109	ILMN_1655915	83	MMP11			29	ILMN_2228938		ECM2
	30	ILMN_1778308	24	COL4A4		110	ILMN_1762106	84	MMP2			30	ILMN_1653203	21	EFEMP2
	31	ILMN_1742534	25	COL4A5		111	ILMN_2317701	85	MMP23A			31	ILMN_1711439	22	EMILIN1
	32	ILMN_1706505	26	COL5A1		112	ILMN_2399016	86	MMP28			32	ILMN_1672536	23	FBLN1
	33	ILMN_1732151	27	COL6A1		113	ILMN_1784459	87	MMP3			33	ILMN_1700541		FBLN1
	34	ILMN_1809928	28	COL6A2		114	ILMN_1685403	88	MMP7			34	ILMN_1722713		FBLN1
	35	ILMN_1751161	29	COL7A1		115	ILMN_2192072		MMP7			35	ILMN_1664176	24	FBLN5
	36	ILMN_1685433	30	COL8A1		116	ILMN_1674719	89	NID1			36	ILMN_2223941		FBLN5
	37	ILMN_2246563		COL8A1		117	ILMN_1787186	90	NOV			37	ILMN_1670899	25	FBN2
	38	ILMN_2402392		COL8A1		118	ILMN_2113490	91	NTN4			38	ILMN_1789639	26	FMOD
	39	ILMN_1674050	31	COL8A2		119	ILMN_1790098	92	OGN			39	ILMN_1806667	27	FRAS1
	40	ILMN_2102330		COL8A2		120	ILMN_2387105		OGN			40	ILMN_1789502	28	GPC4
	41	ILMN_1677636	32	COMP		121	ILMN_1761425	93	OLFML2A			41	ILMN_1702168	29	HSD17B12
	42	ILMN_1790689	33	CRISPLD2		122	ILMN_1765557	94	OLFML2B			42	ILMN_2094106		HSD17B12
	43	ILMN_1658384	34	CRTAC1		123	ILMN_1749846	95	OMD			43	ILMN_1788019	30	LAMA2
	44	ILMN_1665235	35	CRTAP		124	ILMN_1770800	96	PODN			44	ILMN_2339266		LAMA2
	45	ILMN_2115125	36	CTGF		125	ILMN_1790761	97	POSTN			45	ILMN_2406035	31	LAMA3
	46	ILMN_1725090	37	CTHRC1		126	ILMN_2196328		POSTN			46	ILMN_1658709	32	LAMB1
	47	ILMN_2117508		CTHRC1		127	ILMN_1707380	98	PRELP			47	ILMN_1723978	33	LGALS1
	48	ILMN_1683194	38	DCN		128	ILMN_2395156		PRELP			48	ILMN_1772239	34	LOC400406
	49	ILMN_1768227		DCN		129	ILMN_2294976	99	RNASE4			49	ILMN_1790529	35	LUM
	50	ILMN_2347145		DCN		130	ILMN_2294978		RNASE4			50	ILMN_2167805		LUM
	51	ILMN_1791396	39	DGCR6		131	ILMN_1812169	100	SERAC1			51	ILMN_1679391	36	MAMDC2
	52	ILMN_1708107	40	DPT		132	ILMN_1744381	101	SERPINE1			52	ILMN_1766914	37	MFAP4
	53	ILMN_1658333	41	ECM1		133	ILMN_1655595	102	SERPINE2			53	ILMN_1733415	38	MFAP5
	54	ILMN_2329735		ECM1		134	ILMN_1718807	103	SMC3			54	ILMN_1651958	39	MGP
	55	ILMN_1746763	42	ECM2		135	ILMN_2410938	104	SMOC1			55	ILMN_2071809		MGP
	56	ILMN_2228938		ECM2		136	ILMN_1719641	105	SMOC2			56	ILMN_2192072	40	MMP7
	57	ILMN_1673880	43	EFEMP1		137	ILMN_1690034	106	SOD3			57	ILMN_2113490	41	NTN4
	58	ILMN_1735877		EFEMP1		138	ILMN_1796734	107	SPARC			58	ILMN_1761425	42	OLFML2A
	59	ILMN_2350634		EFEMP1		139	ILMN_1795251	108	SPARCL1			59	ILMN_1749846	43	OMD
	60	ILMN_1653203	44	EFEMP2		140	ILMN_2218208		SPARCL1			60	ILMN_1770800	44	PODN
	61	ILMN_1654109	45	EGFLAM		141	ILMN_1746013	109	SPOCK1			61	ILMN_1790761	45	POSTN
	62	ILMN_2385672	46	ELN		142	ILMN_1676099	110	SPON2			62	ILMN_2196328		POSTN
	63	ILMN_1711439	47	EMILIN1		143	ILMN_2068104	111	TFPI2			63	ILMN_2294976	46	RNASE4
	64	ILMN_1697268	48	EMILIN2		144	ILMN_1812526	112	TGFB2			64	ILMN_2294978		RNASE4
	65	ILMN_1773125	49	ENTPD1		145	ILMN_1663866	113	TGFBI			65	ILMN_1719641	47	SMOC2
	66	ILMN_1672536	50	FBLN1		146	ILMN_1784287	114	TGFBR3			66	ILMN_1796734	48	SPARC
	67	ILMN_1700541		FBLN1		147	ILMN_1686116	115	THBS1			67	ILMN_1795251	49	SPARCL1
	68	ILMN_1722713		FBLN1		148	ILMN_1721876	116	TIMP2			68	ILMN_2218208		SPARCL1
	69	ILMN_1774602	51	FBLN2		149	ILMN_1701461	117	TIMP3			69	ILMN_1676099	50	SPON2
	70	ILMN_2390919		FBLN2		150	ILMN_1663399	118	TIMP4			70	ILMN_2068104	51	TFPI2
	71	ILMN_1664176	52	FBLN5		151	ILMN_1719759	119	TNC			71	ILMN_1663866	52	TGFBI
	72	ILMN_2223941		FBLN5		152	ILMN_2145670		TNC			72	ILMN_1686116	53	THBS1
	73	ILMN_1670899	53	FBN2		153	ILMN_1676663	120	TNFRSF11B			73	ILMN_1701461	54	TIMP3
	74	ILMN_1789639	54	FMOD		154	ILMN_1687301	121	VCAN			74	ILMN_1663399	55	TIMP4
	75	ILMN_1778237	55	FN1		155	ILMN_1709434	122	VIT			75	ILMN_1676663	56	TNFRSF11B
	76	ILMN_2366463		FN1		156	ILMN_2111255		VIT			76	ILMN_2111255	57	VIT
	77	ILMN_1806667	56	FRAS1		157	ILMN_1694011	123	WNT2
	78	ILMN_1789502	57	GPC4		158	ILMN_1740269	124	WNT2B
	79	ILMN_1678812	58	HAPLN1		159	ILMN_1800317	125	WNT5A
	80	ILMN_1702168	59	HSD17B12		160	ILMN_1772824	126	WNT5B
