# Supplementary material for: Calcifying vascular smooth muscle cells and osteoblasts: independent cell types exhibiting extracellular matrix and biomineralization-related mimicries
Source: BMC Genomics. 2014 Nov 7;15(1):965. doi: 10.1186/1471-2164-15-965 (PMC4247655; doi:10.1186/1471-2164-15-965)
Supplement: Supplementary file 6 — Additional file 6: Table S7: List of biomineral tissue development and BMP signaling probes/genes used for correlation analysis in C-VSMCs and osteoblasts. (XLSX 54 KB) [file 12864_2014_6696_MOESM6_ESM.xlsx]

## Sheet: Supplementary Table 4
Supplementary Table 4.					(A) Biomineral tissue development probes/genes used for correlation analysis.
					(B) Differentially expressed biomineral tissue development probes/genes identically modulated in C-VSMCs and osteoblasts.
					(C) Regulation of BMP signaling probes/genes used for correlation analysis.
					(D) Differentially expressed regulation of BMP signaling probes/genes oppositely modulated in C-VSMCs and osteoblasts.
A	#	Probe ID	#	Gene Symbol		B	#	Probe ID	#	Gene Symbol		C	#	Probe ID	#	Gene Symbol		D	#	Probe ID	#	Gene Symbol
	1	ILMN_1701603	1	ALPL			1	ILMN_1701603	1	ALPL			1	ILMN_1670912	1	ACVR2A			1	ILMN_2152711	1	ACVR2A
	2	ILMN_1724480	2	AXIN2			2	ILMN_1724480	2	AXIN2			2	ILMN_2152711		ACVR2A			2	ILMN_1687583	2	CAV1
	3	ILMN_1722718	3	BMP2			3	ILMN_1722718	3	BMP2			3	ILMN_1807493	2	ACVRL1			3	ILMN_1760778	3	ENG
	4	ILMN_1701308	4	COL1A1			4	ILMN_1658333	4	ECM1			4	ILMN_1789095	3	BMPR2			4	ILMN_1704418	4	FOXD1
	5	ILMN_1658333	5	ECM1			5	ILMN_2329735		ECM1			5	ILMN_2070896		BMPR2			5	ILMN_1730670	5	FSTL3
	6	ILMN_2329735		ECM1			6	ILMN_1801205	5	GPNMB			6	ILMN_1687583	4	CAV1			6	ILMN_1752965	6	GREM1
	7	ILMN_1724984	6	EIF2AK3			7	ILMN_2407389		GPNMB			7	ILMN_2149226		CAV1			7	ILMN_2124585		GREM1
	8	ILMN_1700888	7	ENPP1			8	ILMN_2207504	6	LEP			8	ILMN_1760778	5	ENG			8	ILMN_1676563	7	HTRA1
	9	ILMN_1751328	8	FAM83H			9	ILMN_2207505		LEP			9	ILMN_1783182	6	FBN1			9	ILMN_1717636	8	RGMA
	10	ILMN_2051972	9	GPC3			10	ILMN_1677511	7	PTGS2			10	ILMN_1704418	7	FOXD1			10	ILMN_1767068	9	SMAD6
	11	ILMN_1801205	10	GPNMB			11	ILMN_2054297		PTGS2			11	ILMN_1789400	8	FOXD2			11	ILMN_2203891	10	SMAD7
	12	ILMN_2407389		GPNMB			12	ILMN_1795166	8	PTH1R			12	ILMN_2173524	9	FOXD4			12	ILMN_2203896		SMAD7
	13	ILMN_1659122	11	KLF10			13	ILMN_1813753	9	PTN			13	ILMN_1730670	10	FSTL3			13	ILMN_1700705	11	SOST
	14	ILMN_2411897		KLF10			14	ILMN_1760347	10	SRGN			14	ILMN_2051972	11	GPC3			14	ILMN_1781242		SOST
	15	ILMN_2207504	12	LEP			15	ILMN_2169152		SRGN			15	ILMN_1752965	12	GREM1			15	ILMN_2214144	12	TWSG1
	16	ILMN_2207505		LEP									16	ILMN_2124585		GREM1			16	ILMN_1800317	13	WNT5A
	17	ILMN_1664994	13	MINPP1									17	ILMN_1687440	13	HIPK2
	18	ILMN_1663873	14	MMP13									18	ILMN_1676563	14	HTRA1
	19	ILMN_1677511	15	PTGS2									19	ILMN_1727361	15	LEMD3
	20	ILMN_2054297		PTGS2									20	ILMN_2183938		LEMD3
	21	ILMN_1795166	16	PTH1R									21	ILMN_1652287	16	NOG
	22	ILMN_1813753	17	PTN									22	ILMN_1729161	17	NOTCH1
	23	ILMN_2081645	18	RSPO2									23	ILMN_1717636	18	RGMA
	24	ILMN_1679045	19	SBDS									24	ILMN_1710598	19	SKI
	25	ILMN_1765725	20	SBDSP									25	ILMN_1767068	20	SMAD6
	26	ILMN_1651354	21	SPP1									26	ILMN_2203891	21	SMAD7
	27	ILMN_2374449		SPP1									27	ILMN_2203896		SMAD7
	28	ILMN_1760347	22	SRGN									28	ILMN_1700705	22	SOST
	29	ILMN_2169152		SRGN									29	ILMN_1781242		SOST
	30	ILMN_2322356	23	STATH									30	ILMN_1682316	23	TRIM33
	31	ILMN_1672571	24	TFIP11									31	ILMN_2351930		TRIM33
	32	ILMN_1695000		TFIP11									32	ILMN_1726967	24	TWSG1
	33	ILMN_2408102		TFIP11									33	ILMN_2214144		TWSG1
	34	ILMN_1781374	25	TUFT1									34	ILMN_1800317	25	WNT5A
													35	ILMN_1912737		-
